# Supplementary material for: Incorporating a Screening-Level Risk Quotient (RQ_screen) for Assessing Human Health Risk of Pharmaceutical Residues in Consumption Water
Source: Int J Environ Res Public Health. 2026 Jun 25;23(7):838. doi: 10.3390/ijerph23070838 (PMC13409792; doi:10.3390/ijerph23070838)
Supplement: Supplementary file 1 [file ijerph-23-00838-s001.zip]

Archive with 1 entries (1 files):
- ijerph-4348707-supplementary.pdf
